# Supplementary material for: Effects of urbanisation and a wastewater treatment plant on microplastic densities along a subtropical river system
Source: Environ Sci Pollut Res Int. 2021 Mar 8;28(27):36102–11. doi: 10.1007/s11356-021-13185-1 (PMC8277625; doi:10.1007/s11356-021-13185-1)
Supplement: Supplementary file 1 — (XLSX 10 kb) [file 11356_2021_13185_MOESM1_ESM.xlsx]

## Sheet: Sheet1
Season	Sample	Fibre	Blue	Green	Red	White
Cool-dry	1	14	0	0	2	5
Cool-dry	1	10	0	0	0	2
Cool-dry	2	12	0	0	0	10
Cool-dry	2	17	2	1	0	12
Cool-dry	3	11	0	2	0	2
Cool-dry	3	6	0	5	1	6
Cool-dry	4	12	0	2	0	0
Cool-dry	4	19	3	0	1	0
Cool-dry	5	12	1	0	5	12
Cool-dry	5	5	0	5	0	2
Hot-dry	1	3	0	19	0	10
Hot-dry	1	7	0	11	0	8
Hot-dry	2	12	0	0	2	5
Hot-dry	2	19	12	0	5	3
Hot-dry	3	13	2.4	0	2	0
Hot-dry	3	5	0	1	1	2
Hot-dry	4	2	12	0	0	6
Hot-dry	4	5	5	1	0	5
Hot-dry	5	10	1	0	1	10
Hot-dry	5	12	0	0	0	5
Hot-wet	1	45	4.8	0	25	11
Hot-wet	1	27	13	0	14	12
Hot-wet	2	141	7	2	46	50
Hot-wet	2	106	10	0	31	39
Hot-wet	3	97	0	0	0	94
Hot-wet	3	126	0	0	0	65
Hot-wet	4	80	10	14	0	127
Hot-wet	4	72	12	2.4	0	136
Hot-wet	5	269	21	2.4	24	14
Hot-wet	5	150	38	1	23	29
